# Supplementary material for: Genomic Signatures of Domestication Selection in the Australasian Snapper (Chrysophrys auratus)
Source: Genes (Basel). 2021 Oct 29;12(11):1737. doi: 10.3390/genes12111737 (PMC8623400; doi:10.3390/genes12111737)
Supplement: Supplementary file 1 [file genes-12-01737-s001.zip]

Archive with 1 entries (1 files):
- genes-1400084-supplementary.pdf
